# Supplementary material for: Assessment of Suitable Habitat of the Demoiselle Crane (Anthropoides virgo) in the Wake of Climate Change: A Study of Its Wintering Refugees in Pakistan
Source: Animals (Basel). 2024 May 13;14(10):1453. doi: 10.3390/ani14101453 (PMC11117222; doi:10.3390/ani14101453)
Supplement: Supplementary file 1 [file animals-14-01453-s001.zip]

Archive with 1 entries (1 files):
- animals-2945256-supplementary.pdf
